# Supplementary material for: Transmission and re-infection of Omicron variant XBB.1.5 in hamsters
Source: eBioMedicine. 2023 Jun 21;93:104677. doi: 10.1016/j.ebiom.2023.104677 (PMC10329098; doi:10.1016/j.ebiom.2023.104677)
Supplement: Supplementary material [file mmc1.xlsx]

## Sheet: Figure 1
Day 3						Day 6
	Lung	NT					Lung	NT
animal #1	7.47712	6.93305				animal #1	3.05552	2.40637
animal #2	7.42597	6.23736				animal #2	2.93305	2.81707
animal #3	7.31742	6.14613				animal #3	3.19033	3.08619
animal #4	7.43933	6.42597				animal #4	3.14267	2.76955
	virus titers log10 pfu/g						virus titers log10 pfu/g

## Sheet: Figure 2a-c
Figure 2a		DONOR			EXPOSED				Figure 2b		DONOR			EXPOSED			Figure 2c		DONOR			EXPOSED
DELTA		Lung	NT		Lung	NT			BA.2		Lung	NT		Lung	NT		XBB.1.5		Lung	NT		Lung	NT
	animal #1	9.30477	8.75696		7.88384	9.71799				animal #1	6.70472	8.09691		1.2	1.2			animal #1	7.348	8.11651		1.2	ND
	animal #2	9.348	9.38322		8.68391	9.80502				animal #2	5.26932	7.9393		1.2	1.2			animal #2	7.88606	8.53478		1.2	6.31011
	animal #3	9.25181	9		8.33372	9.84274				animal #3	6.08292	7.49861		1.2	1.2			animal #3	7.64782	7.71276		1.2	8.23408
		virus titers log10 pfu/g			virus titers log10 pfu/g					animal #4	5.53511	8.09691		1.2	1.2			animal #4	7.71416	7.58126		1.2	8.34825
										animal #5	6.35042	8.21785		1.2	1.2			animal #5	7.6859	7.1707		1.2	8.24205
										animal #6	6.28639	7.83121		1.2	1.2			animal #6	7.02687	8.14203		1.2	1.2
											virus titers log10 pfu/g			virus titers log10 pfu/g				animal #7	6.4166	7.37107		1.2	1.2
																		animal #8	7.11115	6.76861		1.2	1.2
														ND = not detected				animal #9	6.54061	7.00955		1.2	7.24667
																						ND = not detected
																						1.2 log10 pfu/g LOD

## Sheet: Figure 3
Re-infection with BA.1				Re-infection with XBB.1.5
	Lung	NT			Lung	NT
Naïve #1	2.7	6.9		Naïve #1	7.1	5.8
Naïve #2	3.9	6.8		Naïve #2	7.5	5.8
Naïve #3	3	6.9		Naïve #3	7.5	6.1
	Lung	NT			Lung	NT
Previously infected #1	1.2	2.67966		Previously infected #1	2.7	4.9
Previously infected #2	1.2	2.56331		Previously infected #2	2.5	4.9
Previously infected #3	1.2	ND		Previously infected #3	2.8	5
	virus titers log10 pfu/g
	ND = not detected
	1.2 log10 pfu/g LOD
